# Supplementary material for: Insecticidal Effect of the Entomopathogenic Fungus Lecanicillium araneicola HK-1 in Aphis craccivora (Hemiptera: Aphididae)
Source: Insects. 2023 Nov 6;14(11):860. doi: 10.3390/insects14110860 (PMC10672225; doi:10.3390/insects14110860)
Supplement: Supplementary file 1 [file insects-14-00860-s001.zip]

Archive with 1 entries (1 files):
- insects-2639039-supplementary.pdf
